# Supplementary material for: Integrative Landscape of Dry AMD Pathogenesis, Models, and Emerging Therapeutic Strategies
Source: Int J Mol Sci. 2025 Dec 24;27(1):202. doi: 10.3390/ijms27010202 (PMC12786248; doi:10.3390/ijms27010202)
Supplement: Supplementary file 1 [file ijms-27-00202-s001.zip]

Archive with 1 entries (1 files):
- ijms-4029035-supplementary.pdf
